# Supplementary material for: Lipoprotein(a) and Adverse Outcomes After Successful Percutaneous Coronary Intervention for Chronic Total Occlusion: A Single-Center Retrospective Cohort Study
Source: J Cardiovasc Dev Dis. 2026 Jul 9;13(7):320. doi: 10.3390/jcdd13070320 (PMC13410022; doi:10.3390/jcdd13070320)
Supplement: Supplementary file 1 [file jcdd-13-00320-s001.zip]

Archive with 1 entries (1 files):
- jcdd-4338854-supplementary.pdf
